# Supplementary material for: Lateral Flow Immunoassay with Quantum-Dot-Embedded Silica Nanoparticles for Prostate-Specific Antigen Detection
Source: Nanomaterials (Basel). 2021 Dec 23;12(1):33. doi: 10.3390/nano12010033 (PMC8746978; doi:10.3390/nano12010033)
Supplement: Supplementary file 1 [file nanomaterials-12-00033-s001.zip]

Archive with 1 entries (1 files):
- nanomaterials-1497369-supplementary.pdf
